# Supplementary material for: A Computational Analysis Based on Automatic Digitization of Movement Tracks Reveals the Altered Diurnal Behavior of the Western Flower Thrips, Frankliniella occidentalis, Suppressed in PKG Expression
Source: Insects. 2025 Mar 19;16(3):320. doi: 10.3390/insects16030320 (PMC11943175; doi:10.3390/insects16030320)
Supplement: Supplementary file 1 [file insects-16-00320-s001.zip]

Archive with 1 entries (1 files):
- insects-3487551-supplementary.pdf
